# Supplementary material for: Machine Learning-Based Multiclass Classification of Cognitive Stages Using Plasma Biomarkers, Clinical Assessments, and Genetic Features: A Repeated, Nested Cross-Validation Study in ADNI with External Evaluation in CNTN
Source: Diagnostics (Basel). 2026 Jun 6;16(12):1755. doi: 10.3390/diagnostics16121755 (PMC13298147; doi:10.3390/diagnostics16121755)
Supplement: Supplementary file 1 [file diagnostics-16-01755-s001.zip]

Archive with 1 entries (1 files):
- diagnostics-4332323-supplementary.pdf
